# Supplementary material for: Screening of biomarkers of drug resistance or virulence in ESCAPE pathogens by MALDI-TOF mass spectrometry
Source: Sci Rep. 2019 Dec 12;9:18945. doi: 10.1038/s41598-019-55430-1 (PMC6908712; doi:10.1038/s41598-019-55430-1)
Supplement: Supplementary file 2 — Dataset S3 [file 41598_2019_55430_MOESM2_ESM.xlsx]

## Sheet: Hoja1
Supplementary Information
Article in Scientific Reports
Screening of biomarkers of drug resistance or virulence in ESCAPE pathogens by MALDI-TOF mass spectrometry.
Samantha Flores-Treviño, Elvira Garza-González, Soraya Mendoza-Olazarán, Rayo Morfín-Otero, Adrián Camacho-Ortiz, Eduardo Rodríguez-Noriega, Adrián Martínez-Meléndez, and Paola Bocanegra-Ibarias.
Supplementary Dataset S1. Supplementary Dataset S3. Statistically significant peaks (p ≤ 0.05) detected for carbapenem-resistant K. pneumoniae (n=96), C. difficile ribotype 027 (n=76), carbapenem and colistin-resistant K. pneumoniae (n=75), VREfm (n=70), MDR P. aeruginosa (n=61), MRSA (n=45), blaOXA-58 A. baumannii (n=6), and carbapenem-resistant A. baumannii (blaOXA-24 or blaOXA-58; n=2).MS spec…

## Sheet: E. faecium
Mass	DAve	PTTA	PWKW	PAD	Ave1	Ave2	StdDev1	StdDev2	CV1	CV2
15490	0.16	< 0.000001	< 0.000001	0.00491	0.31	0.15	0.08	0.05	24.91	34.64
7351.47	8.12	< 0.000001	< 0.000001	0.439	13.79	21.91	3.48	4.36	25.22	19.91
11572.3	0.29	< 0.000001	< 0.000001	0.00163	0.52	0.24	0.19	0.1	35.57	41.27
14223.4	0.17	< 0.000001	< 0.000001	0.0431	0.39	0.21	0.11	0.08	28.21	36.85
6879.65	1.58	< 0.000001	< 0.000001	0.000856	2.3	3.88	0.43	1.08	18.5	27.93
13498.1	0.17	< 0.000001	< 0.000001	0.0312	0.38	0.21	0.1	0.1	25.76	46.03
7377.08	5.89	< 0.000001	< 0.000001	0.0129	8.73	14.62	2.4	4.18	27.54	28.59
7333.6	5.53	< 0.000001	< 0.000001	0.587	10.58	16.11	3.23	3.67	30.52	22.78
8126.41	1.12	< 0.000001	< 0.000001	0.954	3.21	4.33	0.76	0.71	23.77	16.31
4448.04	1.92	1.18e-06	< 0.000001	0.011	3.62	5.54	0.97	1.46	26.86	26.43
6044.57	2.35	1.34e-06	< 0.000001	0.00325	3.19	5.54	1.27	1.78	39.71	32.13
6895.38	5.26	2.22e-06	2.85e-06	0.457	13.68	18.94	3.89	3.42	28.45	18.04
2456.82	1.68	2.85e-06	< 0.000001	2.59e-06	2.63	4.31	0.47	1.43	17.72	33.13
2036.92	7.89	2.94e-06	< 0.000001	2.59e-06	7.59	15.47	3.24	6.62	42.65	42.81
3186.46	2.92	3.52e-06	< 0.000001	1.27e-05	5.49	2.56	2.67	1.03	48.7	40.04
13412.3	0.16	3.57e-06	< 0.000001	0.234	0.43	0.27	0.1	0.13	22.24	46.76
4432.34	17.14	5.92e-06	3.39e-06	0.253	29.41	46.55	11	13.79	37.4	29.62
7437.38	1.09	5.95e-06	1.1e-05	0.000483	3.18	4.27	0.55	0.94	17.32	21.98
9959.6	0.37	9.42e-06	4.39e-06	0.00261	0.93	0.56	0.33	0.23	35.49	40.52
6995.31	0.45	1.82e-05	1.34e-05	0.113	2	1.55	0.42	0.28	20.97	17.92
6853.12	0.78	1.99e-05	1.51e-05	0.00395	2.3	3.08	0.39	0.73	17.1	23.81
14587.3	0.14	1.99e-05	< 0.000001	0.00371	0.37	0.23	0.13	0.08	35.65	34.34
6834.1	4.65	2.2e-05	2.07e-05	0.269	10.08	14.74	2.98	4.21	29.51	28.54
6516.95	5.97	7.7e-05	7.72e-05	0.317	12.64	18.61	4.89	5.36	38.7	28.81
4781.01	8.86	9.69e-05	0.000216	0.000792	20	11.15	9.6	5.25	47.98	47.05
7449.11	1.36	0.000159	0.000151	0.00918	3.03	4.39	1.08	1.35	35.5	30.68
9026.85	0.44	0.000201	8.59e-05	0.000242	0.96	1.4	0.22	0.49	23.18	35.41
6410.43	3.7	0.000518	0.000814	0.113	8.05	11.75	2.86	4.18	35.54	35.56
6016.21	1.13	0.000532	0.00064	2.92e-05	2.23	3.36	0.67	1.37	30.23	40.67
2214.06	5.06	0.000632	0.00181	0.00669	11.14	16.2	3.47	6.05	31.19	37.35
3675.67	3.47	0.000633	0.000456	0.00359	11.94	15.41	2.82	3.96	23.6	25.69
3689.35	2.13	0.000797	0.00219	0.02	7.62	9.75	1.66	2.54	21.76	26.02
2069.14	2.55	0.000908	0.000892	3.46e-05	4.72	7.27	2.05	3.05	43.38	41.92
3732.5	0.83	0.00117	0.00167	0.077	3.5	2.67	0.5	1.08	14.39	40.62
6704.59	1.57	0.0014	0.00113	0.00683	3.46	5.03	1.14	2.02	32.84	40.27
9144.21	0.27	0.00158	0.000743	0.000736	0.89	1.17	0.15	0.37	16.39	31.79
5346.09	0.85	0.00187	0.000473	0.000654	2.27	3.12	0.84	1.02	37.03	32.78
4890.8	0.52	0.00294	0.00264	0.16	2.44	1.92	0.51	0.67	21.02	35
1975.75	1.02	0.00433	0.00624	0.000397	2.71	3.72	0.84	1.46	30.91	39.33
9719.05	0.41	0.00465	0.000551	0.000223	1.1	0.69	0.53	0.48	48.02	69.8
3447.52	2.56	0.00537	0.00511	0.41	13.17	15.73	3.07	3.26	23.33	20.71
7039.13	1.62	0.0097	0.00854	0.88	5.61	7.23	1.89	2.34	33.69	32.35
9067.74	2.01	0.0099	0.00879	0.33	7.59	9.6	2.24	3	29.48	31.27
3270.34	1.62	0.0099	0.00343	0.00149	6.45	4.83	2.36	1.96	36.63	40.57
5359.82	7.59	0.0109	0.000976	0.88	21.77	29.35	13.23	6.02	60.75	20.52
7690.86	3.23	0.0113	0.0249	0.00014	5.17	8.39	2.67	5.39	51.56	64.16
9131.09	0.22	0.0116	0.0116	0.00628	0.93	1.15	0.17	0.37	18.33	32.28
9559.52	3.97	0.0116	0.0112	0.000409	12.62	8.65	6.21	4.61	49.23	53.28
7549.62	0.7	0.013	0.0155	0.287	2.54	1.84	0.78	1.12	30.54	60.85
3303.68	2.61	0.014	0.00693	4.01e-06	7.06	4.45	3.3	3.98	46.73	89.63
6058.35	1.9	0.014	0.0258	0.173	8.09	9.99	3.05	2.28	37.71	22.8
2052.88	1.04	0.0144	0.034	0.00331	3.13	4.16	1.12	1.71	35.98	40.99
4737.15	0.52	0.0147	0.0361	0.000948	2.16	2.68	0.58	0.86	26.83	32.08
5317.46	0.53	0.0166	0.0324	1.11e-06	1.89	2.42	0.49	0.94	25.89	38.76
8164.46	0.14	0.0166	0.0234	0.253	0.94	0.79	0.24	0.18	25.19	22.24
3416.8	2.38	0.0178	0.0139	0.439	11.05	13.43	3.4	3.59	30.77	26.7
5577.28	0.66	0.0179	0.0013	0.515	2.27	1.62	0.58	1.19	25.61	73.82
10344.9	0.14	0.0212	0.00343	0.0682	0.61	0.47	0.17	0.24	27.75	49.81
3725.84	0.82	0.0265	0.0228	0.269	4.09	3.26	1.2	1.36	29.28	41.79
5997.11	0.34	0.0289	0.0496	0.00359	1.78	1.44	0.62	0.43	35.1	30.03
9243.25	0.69	0.0318	0.0228	0.427	3.88	4.57	0.98	1.22	25.28	26.8
10316.1	0.11	0.034	0.0228	0.0664	0.56	0.44	0.18	0.2	31.54	44.33
4470.6	0.63	0.0344	0.0228	0.000122	3.41	4.04	0.85	1.17	24.98	29.03
2276.25	0.48	0.0388	0.0258	0.876	3.12	2.64	0.72	0.87	23.02	32.88
3499.91	0.73	0.044	0.0255	0.712	3.35	2.62	0.93	1.49	27.8	56.7
9635.82	0.17	0.168	0.00643	0.0376	1.07	0.9	0.25	0.51	23.36	56.83
15095.6	0.07	0.202	0.0332	0.0301	0.47	0.4	0.13	0.23	28.5	58.24
9620.04	0.2	0.215	0.0041	0.000263	1.15	0.94	0.35	0.69	30.62	73.11
2678.48	2.38	0.218	0.00624	0.0126	13.21	15.59	8.77	3.44	66.44	22.1
5376.33	0.31	0.358	0.0265	0.00153	3.57	3.88	1.41	0.76	39.46	19.53

## Sheet: S. aureus
Mass	DAve	PTTA	PWKW	PAD	Ave1	Ave2	StdDev1	StdDev2	CV1	CV2
6386.97	0.97	< 0.000001	< 0.000001	0.575	3.03	2.06	0.43	0.45	14.28	21.63
3587.37	1.83	< 0.000001	< 0.000001	0.139	2.64	4.47	0.84	0.88	31.73	19.8
3057.39	2.6	1.43e-06	1.77e-06	0.00568	2.76	5.35	1.39	1.97	50.37	36.78
2140.52	1.02	7.12e-06	2.52e-05	0.158	2.07	3.09	0.66	0.81	31.7	26.2
2152.65	1.21	0.00913	0.0218	0.379	8.24	9.45	1.47	1.66	17.86	17.52
2296.3	2.31	0.000208	0.000296	0.405	5.33	7.64	1.87	2.29	35.1	29.94
3411.71	1.76	0.014	0.0352	2.1e-06	8.48	6.73	2.95	1.48	34.77	22.06
2698.25	0.64	0.000515	0.000433	0.187	2.36	2.99	0.62	0.63	26.38	20.95
2938.58	1.17	4.48e-06	1.57e-05	0.706	3.07	4.24	0.79	0.84	25.84	19.75
3496.2	2.67	0.0113	0.0382	8.86e-05	7.45	10.12	2.39	4.46	32.13	44.07
4594.69	3.97	0.000208	6.69e-05	2.87e-05	12.82	8.85	3.28	3.87	25.6	43.76
5294.49	1.15	0.00948	0.00757	0.0295	5.11	3.96	1.66	1.28	32.41	32.26
2967.13	0.97	0.00452	0.00422	0.406	5.35	6.31	1.13	1.18	21.06	18.64
3212.99	1.76	0.0411	0.0532	0.139	11.93	13.69	3.18	2.46	26.62	18.01
5308.67	28.74	0.000125	0.000111	0.0413	68.77	40.03	27.94	19.75	40.62	49.33
3278.68	1.43	0.00113	0.00136	0.158	3.87	5.3	1.24	1.74	32.08	32.89
3370.88	0.78	3.03e-05	4.66e-05	0.348	2.38	3.16	0.67	0.53	28.27	16.74
5325.42	2.39	0.000497	0.000296	0.0343	7.2	4.81	2.43	2.19	33.7	45.5
3447.05	10.44	0.00948	0.0108	0.858	48.64	59.07	14.04	12.96	28.87	21.94
3510.55	1.08	1.52e-05	9.38e-05	0.76	3.26	4.35	0.78	0.86	24.02	19.81
3849.19	0.5	0.0122	0.013	0.437	2.61	3.11	0.67	0.7	25.67	22.4
4049.42	2.51	0.000497	0.000604	0.355	8.91	11.42	2.49	2.39	27.97	20.95
4325.23	0.64	0.000515	6.39e-05	0.858	3.68	3.04	0.43	0.78	11.81	25.78
4450.19	3.08	0.000358	0.000509	0.56	11.9	14.99	2.9	2.95	24.32	19.66
5037.45	6.29	0.00452	0.00356	0.175	27.03	20.74	8.38	6.23	31.02	30.04
5057.24	1.92	0.00452	0.00631	0.253	10.52	12.43	2.21	2.38	20.97	19.14
5878.81	1.01	0.0116	0.0163	0.877	4.07	5.08	1.44	1.24	35.46	24.39
5938.08	1.24	0.0233	0.024	0.189	6.1	4.86	1.94	1.67	31.89	34.47
6359.24	2.88	0.0375	0.0303	0.379	14.96	12.09	5.01	4.05	33.5	33.49
5346.1	1.4	0.0122	0.00399	0.00165	4.9	3.51	1.88	1.89	38.43	53.82
6708.7	1.11	3.8e-05	3.91e-05	0.000132	2.83	1.72	1.08	0.46	38.16	26.8
6487.84	0.36	0.0411	0.0192	0.575	2.18	1.83	0.61	0.55	27.96	30.08
6849.35	10.03	0.000354	0.000297	0.026	38.85	28.82	10.69	7.46	27.51	25.87
7609.9	0.47	0.0646	0.0352	0.0283	2.98	2.52	0.84	0.86	28.04	34.04
6824.09	5.36	2.65e-05	6.39e-05	0.0585	16.49	11.13	4.73	3.32	28.66	29.83
7634.58	0.33	0.0268	0.0395	0.049	2.07	1.74	0.55	0.41	26.76	23.27
7175.05	1.11	1.08e-05	3.91e-05	0.56	2.47	3.58	0.87	0.76	35.07	21.18
7573.76	7.06	0.00385	0.00399	0.598	27.96	20.9	8.65	7.72	30.93	36.92
7650.64	0.24	0.0375	0.0382	0.412	2.07	1.83	0.4	0.35	19.44	18.98
8055.36	0.14	0.0306	0.024	0.392	0.9	1.04	0.23	0.19	26.13	18.57
8156.93	0.59	0.0371	0.0358	0.389	4.01	3.42	1.05	0.8	26.14	23.43
8935.78	0.2	0.00113	0.00242	0.397	1.06	1.26	0.2	0.22	18.62	17.72
8957.95	0.16	0.000234	0.000368	0.466	0.77	0.93	0.12	0.17	15.71	18.33
9187.2	2.94	1.52e-05	4.25e-05	4.3e-05	7.3	4.36	2.24	2.23	30.61	51.2
13106.7	0.08	0.00084	0.00336	0.348	0.39	0.47	0.08	0.08	20.86	17.5

## Sheet: C. difficile
Mass	DAve	PTTA	PWKW	PAD	Ave1	Ave2	StdDev1	StdDev2	CV1	CV2
6712.11	8.09	< 0.000001	< 0.000001	1.2e-06	10.44	2.35	2.84	1.5	27.16	63.64
6747.61	1.73	< 0.000001	< 0.000001	0.0446	3.22	1.49	0.76	0.58	23.57	38.69
3355.67	4.77	< 0.000001	< 0.000001	0.0174	7.81	3.03	2.63	1.98	33.65	65.27
6654.77	7.39	< 0.000001	< 0.000001	< 0.000001	1.77	9.16	0.58	4.19	32.67	45.73
2069.22	15.48	< 0.000001	2.91e-05	< 0.000001	21.98	6.5	17.67	5.26	80.39	80.94
6730.9	5.15	1.35e-06	5.52e-06	0.0131	11.27	6.12	4.18	3.99	37.12	65.14
9802.66	0.36	1.5e-06	1.44e-05	0.322	1.09	0.73	0.35	0.25	31.84	33.9
1981.73	5.07	5.88e-06	0.000324	< 0.000001	9.5	4.44	6.39	2.22	67.24	49.96
7120.55	0.7	5.88e-06	1.4e-05	0.0311	2.09	1.39	0.55	0.61	26.07	44.17
9619.4	0.45	5.88e-06	5.52e-05	< 0.000001	1.26	0.81	0.56	0.23	44.59	28.34
9660.88	2.98	1.29e-05	2.58e-05	6.12e-06	7.06	4.08	3.38	2.16	47.94	52.87
7053.74	1.31	2.78e-05	5.15e-05	0.00174	4.05	2.74	1.33	1.15	32.84	41.92
7856.91	6.21	4.89e-05	9.02e-05	0.000704	20.47	14.26	6.56	5.61	32.03	39.32
10484.2	1.23	5.57e-05	7.93e-05	2.76e-05	3.58	2.36	1.47	1	40.94	42.55
2168.53	3.63	7.29e-05	0.00033	< 0.000001	7.87	4.23	4.72	2.73	60.06	64.36
2085.31	5.81	7.43e-05	0.00044	0.133	13.8	8	6.38	5.41	46.19	67.7
6343.1	0.85	7.43e-05	2.48e-05	0.000806	2.93	2.08	0.91	0.81	31.02	38.74
5441.25	11.64	7.52e-05	9.98e-05	0.00175	35.34	23.7	12.14	11.31	34.35	47.72
7683.81	1.25	0.000109	7.93e-05	7.92e-05	3.77	2.52	1.53	1.12	40.47	44.67
6912.59	0.95	0.000147	0.000204	0.397	3.08	2.12	0.98	1	32	46.99
10045.7	0.44	0.000155	0.000566	< 0.000001	1.28	0.84	0.68	0.25	53.4	29.95
7666.16	0.9	0.000221	0.000377	0.312	2.77	1.87	0.98	0.95	35.46	50.93
6599.99	5.11	0.000297	< 0.000001	< 0.000001	1.6	6.72	2.14	6.59	133.39	98.18
3700.08	4.12	0.000297	5.41e-05	< 0.000001	3.8	7.92	2.91	5.11	76.45	64.47
2641.2	4.04	0.000297	7.81e-05	< 0.000001	3.76	7.79	3.38	4.89	89.92	62.7
7650.79	0.92	0.000297	0.00033	0.056	2.94	2.03	0.88	1.06	30.01	52.53
10072.5	0.48	0.000297	0.000783	< 0.000001	1.27	0.79	0.76	0.31	60.09	38.47
10122.7	1.24	0.00044	0.00103	< 0.000001	3.47	2.23	1.92	1.02	55.16	45.93
9741.78	1.84	0.00048	0.000443	0.00467	6.11	4.27	2.4	1.93	39.36	45.16
7400.86	6.41	0.000489	5.52e-05	< 0.000001	2.14	8.56	3.32	8.61	154.68	100.57
8713.26	0.54	0.00072	1.25e-05	< 0.000001	0.54	1.09	0.49	0.71	89.42	65.03
5479.2	1.07	0.000748	0.000659	0.0565	4.01	2.95	1.17	1.32	29.27	44.76
5425.41	1.81	0.000846	0.000566	0.0478	6.5	4.69	2.28	2.14	35.02	45.66
3323.99	3.52	0.000867	0.000178	< 0.000001	6.25	9.77	2.77	4.82	44.27	49.37
6989.3	1.35	0.000882	0.00033	< 0.000001	2.87	1.53	2.49	0.68	86.76	44.28
9968.29	2.54	0.000882	0.00318	< 0.000001	7.66	5.12	4.31	2.08	56.24	40.66
7254.21	1.43	0.000882	0.000447	< 0.000001	1.13	2.56	1.03	2	90.99	78.11
6389.34	0.87	0.000882	0.000436	0.585	3.99	3.12	0.91	1.13	22.73	36.29
9699.28	0.53	0.000882	8.46e-05	0.00312	1.81	1.28	0.64	0.65	35.41	50.85
7269.67	12.95	0.000973	3.83e-06	< 0.000001	5.88	18.83	10.68	18.07	181.82	95.96
11171.8	0.19	0.000973	0.000783	0.0283	0.82	0.63	0.18	0.26	22.13	40.55
3964.75	29.95	0.00125	0.000241	< 0.000001	11.04	40.98	20.61	43.98	186.77	107.31
4831.86	3.18	0.00194	0.0052	6.72e-05	10.87	7.69	5.04	3.63	46.39	47.2
7782.43	0.31	0.00194	0.00514	0.00353	1.59	1.27	0.5	0.36	31.63	28.08
5457.67	1.45	0.00197	0.000659	0.359	5.56	4.11	1.44	2.12	25.81	51.68
11094.5	1.34	0.00202	0.000266	0.00207	4.38	3.04	1.66	1.84	37.98	60.45
6682.69	1.79	0.00202	0.00033	< 0.000001	4.7	2.9	3.71	0.79	79.03	27.1
5332.55	1.76	0.00208	0.00149	< 0.000001	1.39	3.15	0.63	2.83	45.37	89.86
10201.6	0.19	0.00221	0.00206	0.000748	0.78	0.58	0.32	0.22	41.29	37.89
5997.9	1.01	0.00224	0.00169	0.396	3.79	2.78	1.15	1.47	30.43	52.89
3634.85	8.42	0.00231	1.26e-05	< 0.000001	5.15	13.57	9.15	12.47	177.67	91.87
7082.68	4.98	0.00352	0.0008	0.259	22.16	17.18	6.1	7.51	27.53	43.72
5243.84	1.81	0.00458	0.0169	4.28e-05	7.67	5.87	3.19	2.26	41.51	38.59
2614.68	8.51	0.00519	0.000103	< 0.000001	3.99	12.5	2.94	15.26	73.52	122.03
9364.87	0.94	0.00598	0.00177	0.0969	3.35	2.41	1.16	1.53	34.76	63.49
5124.24	0.99	0.00624	0.0017	< 0.000001	1.9	2.89	0.96	1.72	50.37	59.62
6406.3	0.61	0.00624	0.00143	0.437	3.6	2.99	0.73	1.01	20.29	33.83
8072.32	1	0.00656	0.000433	< 0.000001	1.05	2.06	1.14	1.71	107.75	83.07
5521.05	0.55	0.00656	0.00612	0.195	2.59	2.04	0.58	0.94	22.62	46.39
7634.84	1.96	0.00777	0.00339	0.327	7.46	5.51	2.75	3.22	36.78	58.37
4995.89	4.85	0.00784	0.000417	< 0.000001	2.47	7.32	1.09	9.28	44.34	126.9
13972.2	0.2	0.00807	0.0355	< 0.000001	0.54	0.34	0.49	0.11	89.33	32.56
5037.74	0.8	0.00927	0.000589	< 0.000001	1.84	2.64	0.9	1.45	49.06	54.8
3365.21	1.48	0.0121	0.0112	0.16	5.98	4.5	2.3	2.53	38.52	56.17
8058.59	0.84	0.0126	0.00282	< 0.000001	1.01	1.85	1.11	1.55	109.97	83.63
7286.37	1.44	0.0131	5.52e-05	< 0.000001	1.46	2.9	2.26	2.51	155.32	86.61
10964.8	0.06	0.0132	0.0118	0.373	0.46	0.4	0.08	0.12	17.16	29.77
3448.31	2.02	0.0138	0.00362	0.000107	7.58	9.6	2.54	3.84	33.56	39.97
12632.3	0.16	0.0177	0.0439	< 0.000001	0.58	0.42	0.42	0.16	72.2	37.09
10944.1	0.06	0.0207	0.0229	0.761	0.45	0.4	0.08	0.11	16.84	27.86
15083	0.18	0.0274	0.000791	< 0.000001	0.3	0.48	0.35	0.33	114.76	69.56
5549.38	1.7	0.0737	0.0254	0.000128	9.28	7.57	3.77	3.96	40.66	52.24
3836.95	1.86	0.0891	0.0273	0.000479	7.55	5.69	3.76	4.83	49.78	84.89
3928.99	1.66	0.108	0.047	0.00124	14.36	12.7	3.97	4.34	27.67	34.21
9682.92	0.4	0.13	0.00033	< 0.000001	1.86	1.46	0.75	1.21	40.2	82.99
8498	0.37	0.203	0.0252	< 0.000001	0.67	1.04	0.97	1.25	145.1	120.26

## Sheet: A. baumannii OXA vs non-OXA
A. baumannii, bla OXA-24 or bla OXA -58 vs non-blaOXA-24 or bla OXA -58
Mass	DAve	PTTA	PWKW	PAD	Ave1	Ave2	StdDev1	StdDev2	CV1	CV2
6156.28	4.12	0.406	0.0492	< 0.000001	7.53	3.4	7.81	2.7	103.82	79.25
9088.33	0.84	0.406	0.0492	< 0.000001	2.06	1.22	1.32	0.87	64.21	71.61

## Sheet: A. baumannii OXA-24 vs OXA-58
A. baumannii, blaOXA-24 vs bla OXA -58
Mass	DAve	PTTA	PWKW	PAD	Ave1	Ave2	StdDev1	StdDev2	CV1	CV2
6332.25	13.05	< 0.000001	5.71e-05	0.0665	15.6	2.55	6.87	1.13	44.05	44.22
3165.18	2.77	2.16e-05	0.00134	0.0769	4.27	1.49	2.04	0.39	47.84	26.29
6304.59	9.2	0.181	5.71e-05	< 0.000001	2.14	11.33	0.71	6.4	33.29	56.46
3151.61	1.99	0.181	0.000857	< 0.000001	0.99	2.98	0.4	1.32	40.11	44.22
12118.4	1.29	0.495	0.00884	1.94e-06	0.98	2.27	0.51	1.23	51.79	54.28
5555.26	2.66	0.747	0.00884	< 0.000001	1	3.67	0.27	4.51	27.02	123.13

## Sheet: P. aeruginosa
Mass	DAve	PTTA	PWKW	PAD	Ave1	Ave2	StdDev1	StdDev2	CV1	CV2
12164.8	1.44	< 0.000001	< 0.000001	0.000284	0.72	2.16	0.35	0.9	49.15	41.87
9029.98	1.22	< 0.000001	< 0.000001	0.000743	1.43	2.65	0.31	0.75	22.01	28.5
2870.28	7.3	< 0.000001	1.4e-05	< 0.000001	3.9	11.2	1.97	4.84	50.47	43.19
4515.69	1.52	2.14e-06	< 0.000001	0.000133	2.55	4.07	0.41	1.09	16.11	26.79
2014.82	1.19	0.00244	0.00251	0.00108	3.85	2.66	1.34	0.88	34.86	33.19
2619.24	0.98	0.000378	0.000306	0.0158	3.7	2.72	0.85	0.72	22.98	26.48
2737.34	1.23	0.00712	0.00949	0.0448	3.46	4.69	1.02	1.61	29.53	34.41
2786.47	1.82	0.0109	0.0232	1.12e-05	5.92	4.1	2.71	1.22	45.82	29.8
2037.21	3.9	9.93e-05	5.14e-06	< 0.000001	5.06	1.16	3.58	0.47	70.66	40.81
2411.89	1.25	0.017	0.0224	0.077	4.32	3.07	1.86	1.26	42.96	40.89
3801.12	4.35	0.00027	0.000382	0.0376	6.54	10.89	2.68	4.01	40.94	36.81
4072.13	1.4	5.11e-06	3.71e-06	0.00342	2.01	3.4	0.58	1.03	28.97	30.25
3964.33	2.03	0.0103	0.0102	0.294	7.16	5.13	2.82	1.72	39.44	33.48
4548.54	5.02	0.0128	0.0117	0.402	13.26	18.29	4.94	7.12	37.23	38.91
5232.11	1.1	0.017	0.00717	0.26	5.29	4.19	1.65	1.09	31.26	26.06
4454.37	0.84	0.00964	0.00984	3.03e-05	4.73	3.9	1.22	0.49	25.73	12.56
2726.4	18.84	0.00103	0.000382	< 0.000001	7.97	26.81	9.1	21.28	114.22	79.36
4688.04	0.74	0.0303	0.0135	0.0167	2.34	3.08	0.89	1.17	38.1	38
4797.95	1.23	0.00151	0.00949	0.000824	2.17	3.41	0.6	1.47	27.62	43.03
5798.49	1.76	0.00151	0.000976	< 0.000001	3.12	4.89	1.12	2.01	36.01	41.08
4886.47	2.43	0.0131	0.00611	0.000907	6.7	9.13	2.48	3.42	37.11	37.43
5242.96	0.79	0.0507	0.0146	0.046	4.09	3.29	1.2	1.23	29.34	37.38
6371.83	0.51	0.000537	0.000462	0.0609	2.36	1.84	0.5	0.32	21.24	17.3
4853.4	6.87	0.00362	1.21e-06	< 0.000001	3.55	10.42	5.27	8.31	148.46	79.76
7365.01	4.78	0.00362	1.42e-05	< 0.000001	1.51	6.29	0.34	6.51	22.75	103.65
5455.42	38.74	0.00141	0.000359	2.6e-06	16.5	55.25	21.26	44.45	128.85	80.47
5742.47	24.3	9.04e-06	7.51e-05	0.00407	18.37	42.67	8.56	18.99	46.59	44.51
9704.06	3.77	0.00697	1.26e-06	< 0.000001	2.05	5.82	2.87	5.02	139.54	86.26
6084.98	2.71	3.56e-05	1.25e-05	0.0018	3.39	6.1	1.14	2.27	33.61	37.29
6721.46	0.34	0.192	0.00465	0.000167	2.29	1.94	0.54	0.92	23.6	47.55
11620.1	0.43	0.00871	0.00611	< 0.000001	0.63	1.06	0.18	0.65	28	61.09
5479.43	2.26	0.00964	0.00189	< 0.000001	3.65	5.91	1.43	3.33	39.21	56.36
6741.15	0.28	0.229	0.024	0.00274	2.16	1.88	0.43	0.81	19.86	43.19
7032.12	1.73	0.021	0.0083	0.0018	4.02	5.76	1.98	2.6	49.12	45.11
6699.73	0.85	0.000957	0.000359	0.215	3.8	2.95	0.87	0.59	22.79	20.01
7494.06	0.45	0.114	0.047	0.000212	2.11	2.56	0.83	0.86	39.31	33.57
8143.48	1.34	4.22e-05	9e-06	0.000743	1.75	3.09	0.6	1.14	34.18	36.94
8881.43	0.95	0.0109	0.005	0.0167	3.54	2.6	1.2	1.02	33.87	39.35
9054.32	0.29	0.00756	0.0083	0.04	1.28	1.57	0.23	0.38	18.17	24.38
6760.61	0.32	0.0136	0.0151	0.903	2.46	2.15	0.37	0.42	14.84	19.58
9095.09	4.75	0.00564	0.00211	0.00291	9.53	14.27	3.02	6.38	31.69	44.7
5760	1.9	0.0136	3.34e-05	< 0.000001	3.48	5.38	0.54	3.18	15.59	59.04
7257.54	1.4	0.00351	0.00176	0.0589	4.28	2.88	1.67	1.03	38.95	35.78
9663.01	0.31	0.0148	0.00189	< 0.000001	0.84	1.15	0.33	0.44	39.26	37.81
7600.97	5.14	0.000537	0.000359	0.156	8.1	13.24	4.35	4.28	53.77	32.29
7927.6	1.62	0.0161	0.0128	0.394	6.44	4.81	2.27	1.81	35.34	37.63
8902.02	0.38	0.000176	0.000135	0.771	1.5	1.11	0.28	0.31	18.81	27.6
9623.68	0.51	0.0189	0.00771	< 0.000001	0.78	1.29	0.36	0.86	46.61	66.61
9115.31	0.4	0.00964	0.0135	0.000284	1.66	2.06	0.3	0.58	17.75	27.92
9593.27	0.75	0.00141	0.00271	0.00202	1.23	1.98	0.37	0.88	30.02	44.63
9770.41	1.65	0.0109	0.0135	0.0175	4.52	6.17	1.57	2.29	34.82	37.08
10048.5	0.23	0.267	0.0492	0.0419	1.44	1.2	0.43	0.7	30.12	58.07
11349.8	0.17	0.000537	0.00043	0.0761	0.6	0.77	0.12	0.16	20.62	20.52
11593.7	0.62	0.000741	0.000446	0.000373	0.9	1.51	0.28	0.68	31.8	44.63
12371.8	0.32	0.0109	0.00137	2.11e-06	0.93	0.61	0.45	0.26	48.55	43.1
14059.6	0.44	0.00469	0.00261	0.000661	0.98	1.42	0.37	0.54	37.3	37.84
14986.6	0.11	0.0321	0.0112	0.00081	0.36	0.47	0.13	0.18	37	38.38
5496.81	7.85	0.272	0.00368	< 0.000001	2.16	10.01	1.6	28.02	74.06	279.98
2747.36	3.71	0.284	0.0146	< 0.000001	1.78	5.49	0.85	13.78	47.62	251.05
9736.39	0.65	0.426	0.005	< 0.000001	1.73	2.38	2.04	2.44	118.36	102.74
4869.71	1.11	0.539	0.00771	< 0.000001	2.75	3.87	4.42	4.88	160.67	126.19

## Sheet: K.p carbapenem resistant
K. pneumoniae, carbapenem-resistant vs carbapenem-susceptible
Index	Mass	DAve	PTTA	PWKW	PAD	Ave1	Ave2	StdDev1	StdDev2	CV1	CV2
79	6302.69	14.75	< 0.000001	< 0.000001	0.0125	29.61	14.87	9.94	6.08	33.56	40.9
46	4367.2	19.09	< 0.000001	4.28e-06	0.0641	35.45	16.36	14.31	7.64	40.38	46.72
49	4440.68	4.73	< 0.000001	5.35e-06	0.0282	9.89	5.16	3.65	2.08	36.96	40.39
45	4352.7	2.23	< 0.000001	3.47e-06	0.00279	4.23	2	2.01	0.77	47.51	38.74
62	5372.47	3.14	< 0.000001	1.5e-06	2.98e-05	6.33	3.18	2.98	1.04	47.17	32.64
109	8880.01	3.03	< 0.000001	7.15e-06	0.0758	6.37	3.34	2.2	1.55	34.54	46.55
29	3150.36	8.7	< 0.000001	7.15e-06	0.00574	18.58	9.88	6.27	4.52	33.75	45.72
47	4382.73	1.93	1.13e-06	7.15e-06	0.289	3.89	1.96	1.51	0.98	38.89	50.21
85	7162.85	14.28	1.17e-06	5.35e-06	0.0406	26.05	11.76	11.18	7.39	42.94	62.81
35	3581.18	9	1.17e-06	8.13e-06	0.0128	18	9.01	6.57	4.78	36.49	53.07
63	5384.56	19.51	1.96e-06	7.15e-06	0.00904	41.49	21.99	18.34	9.18	44.19	41.77
78	6293.18	19.08	1.96e-06	6e-06	0.0111	40.04	20.96	15.41	10.24	38.49	48.84
80	6341.9	1.94	1.96e-06	7.15e-06	< 0.000001	4.25	2.31	2.13	0.55	50.03	23.62
28	3145.97	9.12	2.38e-06	7.15e-06	0.00282	20.41	11.29	6.95	5.11	34.05	45.28
119	9544.14	6.86	5.8e-06	1.89e-05	0.0219	16.65	9.8	6.08	3.81	36.52	38.93
10	2181.25	5.37	6.39e-06	3.5e-05	0.111	11.78	6.41	4.75	3.04	40.32	47.45
61	5342.71	1.7	6.39e-06	2.02e-05	< 0.000001	3.29	1.59	1.89	0.7	57.44	43.9
142	16624.2	0.24	7.75e-06	< 0.000001	< 0.000001	0.18	0.42	0.07	0.15	39.22	36.88
32	3192.62	2.04	1e-05	0.000112	0.427	5.41	3.37	1.99	1.12	36.87	33.26
15	2690.72	8.66	1.19e-05	5.53e-05	0.0118	19.81	11.15	7.5	5.28	37.88	47.37
97	7746.01	5.84	1.84e-05	1.43e-05	0.00397	13.56	7.72	4.49	3.85	33.11	49.93
81	6387.23	3.39	1.96e-05	3.33e-05	0.158	8.41	5.02	3.21	2.06	38.21	41
40	3872.86	4.67	2.2e-05	9.47e-05	0.44	11.75	7.08	4.21	2.97	35.84	41.91
65	5442.95	0.74	7.93e-05	2.02e-05	0.387	2.67	1.94	0.65	0.53	24.2	27.28
50	4451.71	1.99	0.00011	0.000237	0.283	5.76	3.78	2.17	1.31	37.64	34.75
19	2959.07	1.47	0.000173	0.000237	0.0897	3.68	2.21	1.4	1.11	38.16	50.17
18	2857.4	3.91	0.000248	0.000368	0.184	8.89	4.98	4.05	2.95	45.56	59.24
139	14465.1	0.24	0.000248	1.24e-05	< 0.000001	0.35	0.59	0.28	0.17	81.3	28.14
108	8499.23	0.7	0.000316	< 0.000001	< 0.000001	0.98	1.68	0.82	0.51	83.14	30.28
112	8996.71	2	0.000331	0.000179	0.000797	5.29	3.29	1.73	1.67	32.72	50.69
93	7568.99	1.57	0.000331	0.0246	< 0.000001	2.91	1.33	2.46	0.49	84.57	37.07
41	4134.47	2.99	0.000363	3.47e-06	< 0.000001	1.91	4.9	1.54	2.67	81.04	54.54
106	8457.21	1.56	0.000363	3.47e-06	< 0.000001	1.57	3.13	0.68	1.4	43.17	44.71
105	8437.45	0.78	0.000397	7.15e-06	1.57e-06	1.5	2.29	0.32	0.71	21.03	31.13
55	4772.99	8.47	0.000407	0.00144	0.033	24.33	15.86	9.24	6.73	37.97	42.42
51	4499.09	2.99	0.000466	0.000826	0.0662	8.33	5.34	3.05	2.49	36.66	46.61
84	7121.41	0.89	0.000486	0.00576	4.7e-06	2.05	1.16	1.18	0.62	57.71	53.5
99	7852.15	0.39	0.000682	2.48e-05	0.0846	0.99	1.38	0.23	0.37	22.89	26.73
110	8901.7	1.32	0.00076	0.00015	0.333	3.83	2.51	1.32	1.18	34.55	46.78
102	8312.99	38.69	0.00112	0.000112	< 0.000001	19.37	58.06	20.19	38.99	104.26	67.16
107	8481.89	0.77	0.00113	< 0.000001	< 0.000001	1.18	1.95	0.89	0.69	75.96	35.15
101	8269.77	3.15	0.0012	6.09e-05	< 0.000001	2.46	5.61	1.65	3.21	67.24	57.28
141	15583.1	0.17	0.00123	1.36e-05	0.000859	0.28	0.44	0.12	0.17	44.95	38
116	9294.84	2.16	0.00142	3.33e-05	< 0.000001	0.98	3.14	0.51	2.27	51.3	72.37
42	4156.91	38.3	0.00162	6.39e-05	< 0.000001	18.5	56.8	20.98	40.45	113.43	71.22
122	10082.4	1.05	0.00162	0.00264	0.125	3.39	2.33	1.22	0.99	36.17	42.26
14	2569.12	1.13	0.00218	0.00048	0.317	2.29	3.42	1.14	1.15	49.76	33.74
121	9853.42	2.15	0.00227	0.000248	< 0.000001	2.28	4.44	1.49	2.34	65.36	52.77
16	2769.94	5.77	0.00258	1.36e-05	< 0.000001	3.68	9.44	3.07	6.47	83.54	68.48
133	12254.1	0.22	0.00274	2.6e-05	< 0.000001	0.32	0.54	0.3	0.21	94.84	39.13
56	4927.69	1.97	0.00309	0.000312	4.98e-05	2.76	4.73	1.99	2.13	72.04	45.07
67	5727.53	1.43	0.00309	0.0111	0.0559	4.49	3.06	2.11	1.29	47	42.21
24	3061.88	2.49	0.00316	< 0.000001	< 0.000001	1.55	4.04	1.9	2.83	122.57	70.04
111	8959.85	0.53	0.00316	0.00683	0.102	1.56	1.03	0.65	0.55	41.42	52.96
86	7207.03	0.6	0.00441	0.024	< 0.000001	2.47	1.87	1.04	0.48	42.14	25.47
120	9606.16	0.44	0.00497	0.0291	0.026	1.42	0.98	0.58	0.47	40.66	48.05
57	5042.54	1.89	0.0056	0.0326	0.0103	7.82	5.93	3.02	1.82	38.66	30.69
94	7664.83	0.48	0.0056	0.0291	6.1e-06	1.98	1.5	0.81	0.44	41.15	29.44
87	7248.2	4.24	0.00597	0.00727	0.375	15.83	11.59	5.65	4.71	35.67	40.61
23	3055.53	3.37	0.00597	< 0.000001	< 0.000001	1.73	5.1	2.65	4.18	152.58	81.97
70	6028.48	2.1	0.00773	1.98e-05	< 0.000001	1.98	4.07	1.3	2.75	65.94	67.47
31	3180.84	1.85	0.0097	0.017	0.00621	6.5	4.66	2.73	2.13	42.03	45.69
27	3097.19	2.1	0.0116	0.000143	< 0.000001	2.48	4.58	2.23	2.79	89.81	60.76
132	12200.4	0.14	0.0131	0.000962	< 0.000001	0.33	0.48	0.18	0.19	54.27	39.77
30	3159.86	1.85	0.0136	0.017	0.00121	7.61	5.76	2.81	2.26	36.92	39.19
113	9019.04	0.39	0.0148	0.00727	0.0362	1.38	0.99	0.44	0.53	32.17	52.82
73	6114.2	4.96	0.0149	1.98e-06	< 0.000001	2.42	7.38	4.56	7.03	188.21	95.18
22	3048.71	10.92	0.0153	0.00118	< 0.000001	4.89	15.81	8.44	15.81	172.64	100.01
72	6099.69	18.21	0.0175	7.15e-06	< 0.000001	5.87	24.08	14.88	27.08	253.59	112.46
21	3041.57	3.09	0.0175	3.85e-06	< 0.000001	2.31	5.4	3.4	4.43	147.54	82.15
130	11881	0.47	0.0175	0.0182	0.483	1.64	1.16	0.61	0.66	37.45	56.4
125	10878.9	0.18	0.0175	0.00462	1.27e-06	0.53	0.71	0.21	0.25	39.89	35.79
115	9142.27	1.91	0.0175	0.0129	0.283	8.55	6.64	2.64	2.6	30.85	39.18
118	9481.83	4.18	0.0193	0.0142	0.413	21.73	17.55	5.94	5.78	27.33	32.93
82	6437.45	0.39	0.02	0.0372	0.00132	1.59	1.2	0.49	0.56	31.07	46.74
11	2187.17	2.03	0.0207	0.0115	0.0307	5.03	3	2.77	2.91	54.99	96.8
127	11225.5	0.22	0.0207	0.0195	0.898	1.09	1.31	0.33	0.31	30.34	23.31
3	2049.64	2.31	0.021	0.000384	< 0.000001	4.13	6.44	3	3.36	72.7	52.15
25	3077.05	27.66	0.0235	0.000109	< 0.000001	13.58	41.24	33.65	42.03	247.74	101.92
4	2059.04	1.25	0.0235	0.0132	0.0449	3.87	2.62	1.82	1.82	47.07	69.32
123	10289.8	1.29	0.024	0.0225	0.585	5.7	4.41	2.27	1.74	39.83	39.52
69	5941.91	0.88	0.0258	0.0377	0.106	3.42	2.54	1.45	1.25	42.31	49.43
74	6127.61	3.58	0.0293	6.09e-05	< 0.000001	2.4	5.98	4.4	5.72	183.39	95.68
38	3713.07	1.96	0.0293	0.00274	< 0.000001	2.84	4.8	2.27	3.16	79.86	65.95
26	3084.04	9.25	0.0301	4.57e-05	< 0.000001	5.32	14.57	11.97	14.77	225.13	101.36
71	6084.86	5.55	0.0304	< 0.000001	< 0.000001	2.92	8.47	7.27	8.9	248.71	105.01
58	5071.3	3.78	0.0304	0.000104	< 0.000001	2.78	6.56	4.23	6.21	152.58	94.73
75	6155.88	39.95	0.0327	0.000563	< 0.000001	23.09	63.03	58.32	63.86	252.61	101.31
128	11451.9	0.33	0.0327	0.0493	0.0396	1.41	1.08	0.62	0.48	43.74	45.03
124	10741.4	0.17	0.0332	0.031	0.0391	0.65	0.82	0.22	0.29	34.15	34.84
76	6170.14	13.82	0.0388	0.000104	< 0.000001	7.75	21.56	20.26	23.06	261.5	106.96
114	9096.27	0.59	0.0418	0.0318	< 0.000001	2.36	1.77	1.22	0.87	51.52	49.07
83	6837.5	0.44	0.0418	0.0702	0.298	2.02	1.58	0.75	0.72	37.05	45.5
64	5401.58	1.7	0.0424	7.15e-06	5.45e-05	5.35	3.65	2.02	3.05	37.65	83.58
134	12309.2	0.21	0.0424	8.52e-06	< 0.000001	0.4	0.61	0.53	0.27	132.95	43.45
96	7729.45	0.26	0.884	0.0377	< 0.000001	5.17	5.44	1.99	7.24	38.46	133.14

## Sheet: K. p Carbapenem and col R
K. pneumoniae, carbapenem- and colistin-resistant vs carbapenem- and colistin-susceptible
Index	Mass	DAve	PTTA	PWKW	PAD	Ave1	Ave2	StdDev1	StdDev2	CV1	CV2
26	3146.28	10.21	0.00144	0.00102	0.0808	21.5	11.29	6.94	5.11	32.29	45.28
27	3150.74	9.93	0.00144	0.00102	0.00798	19.8	9.88	6.38	4.52	32.22	45.72
30	3192.95	2.68	0.00144	0.00102	0.28	6.05	3.37	1.9	1.12	31.35	33.26
107	8500.83	0.71	0.00144	0.00102	0.309	0.98	1.68	0.41	0.51	41.92	30.28
99	8183.34	0.6	0.00144	0.00108	0.236	0.76	1.36	0.31	0.45	41.71	33.01
47	4441.14	5.18	0.00208	0.00115	0.00923	10.34	5.16	3.9	2.08	37.77	40.39
76	6303.46	12.51	0.00221	0.00102	0.161	27.37	14.87	9.44	6.08	34.48	40.9
39	3873.2	5.92	0.0024	0.002	0.272	13	7.08	4.54	2.97	34.95	41.91
15	2691.05	8.86	0.00307	0.00157	0.0157	20.01	11.15	6.8	5.28	33.99	47.37
10	2181.45	5.98	0.0031	0.00144	0.0881	12.38	6.41	4.81	3.04	38.81	47.45
34	3581.54	8.69	0.00424	0.00313	0.0872	17.7	9.01	7.21	4.78	40.72	53.07
28	3160.2	3.26	0.00431	0.0038	0.0157	9.02	5.76	2.63	2.26	29.18	39.19
29	3181.17	3.14	0.00431	0.0038	0.0133	7.79	4.66	2.55	2.13	32.68	45.69
108	8880.98	2.58	0.00431	0.00415	0.0908	5.92	3.34	2.2	1.55	37.15	46.55
46	4382.43	1.63	0.00431	0.0038	0.319	3.59	1.96	1.35	0.98	37.67	50.21
104	8438.47	0.74	0.00431	0.00415	0.0827	1.55	2.29	0.42	0.71	27.25	31.13
45	4367.48	15.18	0.00506	0.00261	0.0649	31.53	16.36	13.73	7.64	43.55	46.72
65	5763.31	0.99	0.00506	0.00238	0.446	3.35	2.36	0.82	0.72	24.55	30.43
49	4499.6	3.65	0.0051	0.0038	0.262	8.99	5.34	3.13	2.49	34.85	46.61
60	5385.13	15.55	0.00565	0.0038	0.0907	37.53	21.99	14.1	9.18	37.57	41.77
54	4773.48	10.36	0.00604	0.00674	0.016	26.22	15.86	9.5	6.73	36.24	42.42
22	3055.86	3.65	0.00604	0.00102	< 0.000001	1.45	5.1	0.9	4.18	62.14	81.97
19	2959.47	1.5	0.00604	0.00403	0.0606	3.71	2.21	1.3	1.11	35.13	50.17
106	8482.9	0.72	0.00604	0.00403	0.0948	1.24	1.96	0.52	0.68	41.75	34.88
48	4452.25	1.96	0.00662	0.00521	0.537	5.74	3.78	1.81	1.31	31.6	34.75
67	6029.21	2.32	0.00752	0.00144	< 0.000001	1.75	4.07	0.64	2.75	36.61	67.47
32	3231.56	6.49	0.00765	0.00313	< 0.000001	7.82	1.33	6.69	0.72	85.63	54.04
119	9545.17	5.95	0.00823	0.00827	0.236	15.74	9.8	5.82	3.81	36.96	38.93
75	6293.82	14.41	0.00971	0.00415	0.0962	35.37	20.96	14.18	10.24	40.1	48.84
95	7746.69	4.95	0.00971	0.00867	0.482	12.66	7.72	4.74	3.85	37.4	49.93
69	6100.46	21.51	0.0098	0.00144	< 0.000001	2.56	24.08	3.97	27.08	154.87	112.46
31	3203.45	3.08	0.0098	0.00771	< 0.000001	4.76	1.68	3.34	0.71	70.16	41.93
121	9854.39	2.21	0.0102	0.00674	0.00111	2.23	4.43	1.7	2.34	76.2	52.85
70	6115.02	5.5	0.0115	0.00102	< 0.000001	1.89	7.38	2.14	7.03	113.27	95.18
105	8458.26	1.29	0.0115	0.00827	0.0302	1.84	3.13	1.01	1.4	55.08	44.71
100	8270.42	2.85	0.0119	0.011	0.013	2.76	5.61	2.18	3.21	79.16	57.28
111	8997.77	1.82	0.0119	0.00867	0.109	5.11	3.29	1.74	1.67	34.04	50.69
90	7569.54	1.01	0.0119	0.0165	0.00546	2.35	1.33	1.13	0.49	48.06	37.07
62	5444.83	0.66	0.0122	0.00867	0.698	2.55	1.89	0.66	0.56	25.87	29.66
82	7163.67	9.68	0.0123	0.0065	0.0918	21.44	11.76	10.19	7.39	47.52	62.81
79	6387.93	2.01	0.0134	0.011	0.833	7.03	5.02	1.84	2.06	26.15	41
18	2857.73	3.67	0.0144	0.0072	0.155	8.66	4.98	3.94	2.95	45.49	59.24
56	5043.05	2.52	0.0151	0.011	0.0112	8.46	5.93	2.82	1.82	33.37	30.69
1	2001.02	3.96	0.0158	0.0358	< 0.000001	5.67	1.71	4.82	1.09	85.04	63.67
77	6342.34	0.74	0.0158	0.0118	0.804	3.06	2.31	0.84	0.55	27.4	23.62
40	4134.93	2.18	0.0189	0.0217	0.00497	2.72	4.9	1.81	2.67	66.65	54.54
44	4229.37	1.09	0.0203	0.00952	0.0606	2.15	3.23	0.99	1.28	46.33	39.68
97	7852.89	0.29	0.0203	0.0165	0.277	1.09	1.38	0.23	0.37	20.72	26.73
51	4572.3	3.46	0.0228	0.02	0.0143	11.72	8.27	4.05	2.98	34.58	36.01
101	8313.93	30.68	0.0254	0.0382	0.011	27.38	58.06	27.69	38.99	101.13	67.16
115	9295.96	1.61	0.0262	0.0382	0.000975	1.54	3.14	1.13	2.27	73.51	72.37
3	2049.83	2.51	0.0364	0.00674	0.00042	3.94	6.44	2.43	3.36	61.82	52.15
68	6085.71	5.9	0.0365	0.00102	< 0.000001	2.57	8.47	4.57	8.9	177.68	105.01
35	3624.39	3.82	0.0365	0.0244	0.17	12.63	8.81	4.89	3.71	38.71	42.12
20	3042.07	2.94	0.0365	0.0072	< 0.000001	2.45	5.39	2.2	4.44	89.8	82.48
109	8902.66	0.91	0.0365	0.011	0.561	3.43	2.51	0.95	1.18	27.78	46.78
122	10083.6	0.9	0.0365	0.0406	0.211	3.24	2.33	1.08	0.99	33.44	42.26
33	3430.31	1.56	0.0378	0.0157	0.0235	4.74	3.18	2.14	1.22	45.17	38.39
66	5942.53	1.09	0.0378	0.0358	0.292	3.63	2.54	1.31	1.25	36.11	49.43
16	2770.25	4.28	0.0382	0.0337	0.000362	5.16	9.44	3.57	6.47	69.19	68.48
59	5283.84	0.85	0.0382	0.0406	0.0054	2.18	3.04	0.84	1.19	38.36	39.3
53	4742.25	6.97	0.0464	0.0426	0.0572	28.31	21.33	9.06	7.92	32.01	37.11
114	9143.26	2.13	0.0471	0.0426	0.221	8.78	6.64	2.68	2.6	30.53	39.18
64	5728.16	1.55	0.0483	0.0316	0.0962	4.61	3.06	2.26	1.29	49.11	42.21
17	2790.36	1.19	0.0656	0.0244	0.00015	3.95	2.75	1.92	0.97	48.57	35.15
24	3084.37	8.38	0.086	0.0447	< 0.000001	6.18	14.56	9.4	14.77	152.17	101.44
72	6170.87	13.31	0.0917	0.00771	< 0.000001	8.26	21.57	16.35	23.06	198.01	106.93
57	5072.01	3.31	0.105	0.0244	< 0.000001	3.25	6.56	3.97	6.21	122.13	94.73
55	4928.19	1.42	0.11	0.0426	0.0322	3.31	4.73	2.29	2.13	69.16	45.07
138	15587.1	0.1	0.116	0.0244	0.00417	0.35	0.45	0.15	0.17	42.81	37.94
58	5146.36	3.21	0.13	0.0337	0.0206	14.65	11.45	6.13	3.8	41.84	33.17
61	5401.89	1.42	0.132	0.00218	0.000671	5.07	3.65	1.57	3.05	30.91	83.58
23	3077.52	22.22	0.152	0.0157	< 0.000001	19.03	41.24	36.54	42.03	192.05	101.92
71	6156.77	32.31	0.206	0.0236	< 0.000001	30.73	63.03	63.25	63.86	205.85	101.31
131	12311	0.16	0.221	0.0165	0.000251	0.44	0.6	0.36	0.26	82.41	43.88
